# Supplementary material for: The Role of Interoceptive Sensitivity and Hypnotizability in Motor Imagery
Source: Brain Sci. 2024 Aug 19;14(8):832. doi: 10.3390/brainsci14080832 (PMC11353101; doi:10.3390/brainsci14080832)
Supplement: Supplementary file 1 [file brainsci-14-00832-s001.zip]

Archive with 1 entries (1 files):
- brainsci-3107859-supplementary.pdf
